# Supplementary material for: Linked candidate genes of different functions for white mold resistance in common bean (Phaseolus vulgaris L) are identified by multiple QTL mapping approaches
Source: Front Plant Sci. 2023 Jul 31;14:1233285. doi: 10.3389/fpls.2023.1233285 (PMC10425182; doi:10.3389/fpls.2023.1233285)
Supplement: Supplementary file 1 [file Table_1.xlsx]

## Sheet: Supplementary Table S1
Supplementary Table S1. Classic QTL analysis of WM2.2 to confirm the existence of this QTL in both population
Population	Chromosome	Position (cM)	Peak marker	Peak marker physical posiion (Mb)	Marker interval	Physical interval (Mb)	LOD	Additive effect	Explain phenotypic variance
R31	2	17.4	ss715648338	4.54	GATs91-ss715650458	3.87-11.30	8.8	-0.53	32
Z0726-9	2	4.3	IGVWM2.2-02-4324152	4.32	IGVWM2.2-02-3566770-IGVWM2.2-02-10403733	3.57-10.40	4.9	-0.5	22.9

## Sheet: Supplementary Table S2
Supplementary Table S2. Bulks selection based on both phenotype and genotype data.
R31									Z0726-9
			Physical position (Mb)												Physical position (Mb)
Bulk	Line	Field Mean	3.58	4.28	4.33	4.48	4.54		Bulk	Line	Field mean	3.57	4.32	6.41	10.4	10.4	10.4	12.7	13.1	14.7	16.8
Resistant	R31_05	3.74	B	B	B	B	B		Resistant	Z0726-9-40	1.9	B	B	B	B	B	B	B	B	B	B
Resistant	R31_103	3.8	B	B	B	B	B		Resistant	Z0726-9-77	1.9	B	B	B	B	B	B	B	B	B	B
Resistant	R31_14	3.84	B	B	B	B	B		Resistant	Z0726-9-50	2.3	B	B	B	B	B	B	B	-	B	B
Resistant	R31_24	3.89	B	B	B	B	B		Resistant	Z0726-9-6	2.5	B	B	B	B	B	B	B	B	B	B
Resistant	R31_94	3.97	B	B	B	B	B		Resistant	Z0726-9-59	2.5	-	B	B	B	B	B	B	B	B	B
Resistant	R31_70	4.22	B	B	B	B	B		Resistant	Z0726-9-54	2.7	B	B	B	B	B	B	B	B	B	B
Resistant	R31_40	4.29	B	B	B	B	B		Resistant	Z0726-9-9	2.8	-	B	B	B	B	B	B	B	B	B
Resistant	R31_17	4.32	B	B	B	B	B		Resistant	Z0726-9-3	2.8	B	-	B	B	B	B	-	B	-	B
Susceptible	R31_03	6.77	A	A	A	A	A		Susceptible	Z0726-9-64	6.1	A	A	A	A	A	A	A	A	A	A
Susceptible	R31_108	6.84	A	A	A	A	A		Susceptible	Z0726-9-86	6.1	A	A	A	A	A	A	A	-	A	A
Susceptible	R31_37	6.99	A	A	A	A	A		Susceptible	Z0726-9-16	6.3	A	A	A	A	A	A	A	A	A	A
Susceptible	R31_13	7	A	A	A	A	A		Susceptible	Z0726-9-8	6.5	A	A	A	A	A	A	A	A	A	A
Susceptible	R31_98	7.02	A	A	A	A	A		Susceptible	Z0726-9-43	6.6	A	-	A	A	A	A	A	A	A	A
Susceptible	R31_02	7.05	A	A	A	A	A		Susceptible	Z0726-9-21	6.7	A	A	A	A	A	A	A	A	A	A
Susceptible	R31_68	7.21	A	A	A	A	A
Susceptible	R31_53	7.3	A	A	A	A	A
Susceptible	R31_60	7.42	A	A	A	A	A
Susceptible	R31_06	7.44	A	A	A	A	A
Susceptible	R31_10	7.59	A	A	A	A	A

## Sheet: Supplementary Table S3
Table 3. Details of the paired-end reads and SNPs in the bulks of each population.
	R31		Z0726-9
	Susceptible	Resistant	Susceptible	Resistant
QC-passed reads	257137995	240874709	239456111	204777649
% mapped	0.97	0.96	0.96	0.95
Fixed SNPs	2414		66189
Shared	37651		50022
Unique Resistant	14998		19863
Unique Susceptible	12749		15771

## Sheet: Supplementary Table S4
Supplementary Table S4. Non-synonymous SNPs detected by snpEff
	QTL-mapping results		snpEFF annotation results
Population and QTL	Chrom	Significant region a	SNP	chr	pos	annotation	impact	G19833 gene model b	start	end	Best-hit-Arabidopsis-name	Arabidopsis-symbol	Arabidopsis-define
R31 and Z0726-9 (WM2.2a)	2	4.27-5.67	S02_3553658	2	3553658	missense_variant	MODERATE	Phvul.002G036200B	3544864	3553954	AT4G10050.1		esterase/lipase/thioesterase family protein
			S02_3555309	2	3555309	missense_variant	MODERATE	Phvul.002G036300R	3554905	3563144	AT4G10070.1		KH domain-containing protein
			S02_3553658	2	3553658	missense_variant	MODERATE	Phvul.002G036200B	3544864	3553954	AT4G10050.1		esterase/lipase/thioesterase family protein
			S02_3555309	2	3555309	missense_variant	MODERATE	Phvul.002G036300R	3554905	3563144	AT4G10070.1		KH domain-containing protein
			S02_4280289	2	4280289	missense_variant	MODERATE	Phvul.002G046300B	4279849	4285111	AT3G43740.2		Leucine-rich repeat (LRR) family protein
			S02_4284695	2	4284695	missense_variant	MODERATE	Phvul.002G046300B	4286512	4289747	AT5G53110.1		RING/U-box superfamily protein
			S02_4289200	2	4289200	missense_variant	MODERATE	Phvul.002G046400R
			S02_4294606	2	4294606	missense_variant	MODERATE	Phvul.002G046500R	4293694	4296160	AT5G60900.1	RLK1	receptor-like protein kinase 1
			S02_4301893	2	4301893	missense_variant	MODERATE	Phvul.002G046600R	4301853	4306929	AT2G32120.2	HSP70T-2	heat-shock protein 70T-2
			S02_4489896	2	4489896	missense_variant	MODERATE	Phvul.002G048200R	4488592	4497654	AT4G04890.1	PDF2	protodermal factor 2
			S02_4555577	2	4555577	missense_variant	MODERATE	Phvul.002G048900R	4552248	4557763	AT5G15170.1	TDP1	tyrosyl-DNA phosphodiesterase-related
R31 and Z0726-9 (WM2.2c)	2	23.01-25.74	02_24474745	2	24474745	missense_variant	MODERATE	Phvul.002G114300Z	24474687	24474893	AT5G16340.1		AMP-dependent synthetase and ligase family protein
			S02_24504607	2	24504607	missense_variant	MODERATE	Phvul.002G114500Z	24504136	24505511	AT3G15270.1	SPL5	squamosa promoter binding protein-like 5
Significant region a: Significant region of each QTL was determined by considering the overlapping genomic interval of the identified QTL or peak region by three independent QTL mapping analyses.
G19833 gene model b: The superscipt R, Z, and B were used in the G19833 gene model, where R represents the presence of missense variant in the R31 population, Z represents the presence of missense variant in the Z0726-9 population, and B represents the presence of missense variant in both R31 and Z0726-9 populations.
